# Supplementary material for: Genetic profile and biological implication of PIN2/TRF1-interacting telomerase inhibitor 1 (PinX1) in human cancers: an analysis using The Cancer Genome Atlas
Source: Oncotarget. 2017 Jun 21;8(40):67241–53. doi: 10.18632/oncotarget.18589 (PMC5620170; doi:10.18632/oncotarget.18589)
Supplement: Supplementary file 2 [file oncotarget-08-67241-s002.xlsx]

## Sheet: Sheet1
Sample ID	Cancer Study	AA change	Type	Copy #	COSMIC	MS	VS	Mutation Assessor	Center	Chr	Start Pos	End Pos	Ref	Var	Allele Freq (T)	Allele Freq (N)	Var Ref	Var Alt	Norm Ref	Norm Alt	#Mut in Sample
17746	Lung adeno (TSP)	R211S	Missense	NA	5	U	U	Neutral	Broad	chr8	10623265	10623265	C	A	NA	NA	NA	NA	NA	NA	18
TCGA-CG-5732-01	Stomach (TCGA)	T205M	Missense	ShallowDel	2	S	U	Medium	Broad	chr8	10623284	10623284	G	A	NA	NA	NA	NA	NA	NA	58
TCGA-CG-5732-01	Stomach (TCGA pub)	T205M	Missense	ShallowDel	2	U	U	Medium	Broad	chr8	10623284	10623284	G	A	0.05	NA	322	18	NA	NA	59
TCGA-CG-4305-01	Stomach (TCGA)	R209C	Missense	Gain	1	S	U	Low	Broad	chr8	10623273	10623273	G	A	NA	NA	NA	NA	NA	NA	1023
TCGA-CG-4305-01	Stomach (TCGA pub)	R209C	Missense	Gain	1	U	U	Low	Broad	chr8	10623273	10623273	G	A	0.02	NA	496	11	NA	NA	1026
ME050	Melanoma (Broad)	P165S	Missense	NA	1	U	U	Medium	Broad	chr8	10623405	10623405	G	A	NA	NA	NA	NA	NA	NA	356
MEL-13531	Melanoma (Broad)	S161N	Missense	NA	1	U	U	Medium	Broad	chr8	10623416	10623416	C	T	NA	NA	NA	NA	NA	NA	114
TCGA-04-1350-01	Ovarian (TCGA)	S161R	Missense	Gain	1	S	U	Medium	Baylor	chr8	10623415	10623415	A	C	NA	NA	NA	NA	NA	NA	41
TCGA-04-1350-01	Ovarian (TCGA pub)	S161R	Missense	Gain	1	S	U	Medium	Baylor	chr8	10623415	10623415	A	C	NA	NA	NA	NA	NA	NA	32
ME050	Melanoma (Broad/DFCI)	P165S	Missense	NA	1	U	U	Medium	Broad	chr8	10623405	10623405	G	A	NA	NA	NA	NA	NA	NA	368
TCGA-78-7155-01	Lung adeno (TCGA)	M186I	Missense	ShallowDel	1	S	U	Medium	Broad	chr8	10623340	10623340	C	A	0.68	NA	36	76	NA	NA	1341
TCGA-69-7980-01	Lung adeno (TCGA)	D201N	Missense	ShallowDel	1	S	U	Low	Broad	chr8	10623297	10623297	C	T	0.26	NA	119	42	NA	NA	698
TCGA-75-6214-01	Lung adeno (TCGA)	V306L	Missense	ShallowDel	1	S	U	Neutral	Broad	chr8	10622982	10622982	C	A	0.45	NA	22	18	NA	NA	646
TCGA-95-7043-01	Lung adeno (TCGA)	G278V	Missense	DeepDel	1	S	U	Low	Broad	chr8	10623065	10623065	C	A	0.43	NA	8	6	NA	NA	978
TCGA-69-7980-01	Lung adeno (TCGA pub)	D201N	Missense	ShallowDel	1	U	U	Low	Broad	chr8	10623297	10623297	C	T	0.26	NA	119	42	NA	NA	698
TCGA-78-7155-01	Lung adeno (TCGA pub)	M186I	Missense	ShallowDel	1	U	U	Medium	Broad	chr8	10623340	10623340	C	A	0.68	NA	36	76	NA	NA	1341
TCGA-95-7043-01	Lung adeno (TCGA pub)	G278V	Missense	DeepDel	1	U	U	Low	Broad	chr8	10623065	10623065	C	A	0.43	NA	8	6	NA	NA	978
TCGA-75-6214-01	Lung adeno (TCGA pub)	V306L	Missense	ShallowDel	1	U	U	Neutral	Broad	chr8	10622982	10622982	C	A	0.45	NA	22	18	NA	NA	646
TCGA-AA-3851-01	Colorectal (TCGA)	K184T	Missense	ShallowDel	1	S	U	Medium	Broad	chr8	10623347	10623347	T	G	NA	NA	NA	NA	NA	NA	71
TCGA-AA-A010-01	Colorectal (TCGA)	A312T	Missense	Diploid	1	S	V	Neutral	Broad	chr8	10622964	10622964	C	T	NA	NA	NA	NA	NA	NA	6081
TCGA-AA-A010-01	Colorectal (TCGA pub)	A312T	Missense	Diploid	1	S	V	Neutral	Broad	chr8	10622964	10622964	C	T	NA	NA	NA	NA	NA	NA	6083
TCGA-AA-3851-01	Colorectal (TCGA pub)	K184T	Missense	ShallowDel	1	S	U	Medium	Broad	chr8	10623347	10623347	T	G	NA	NA	NA	NA	NA	NA	71
TCGA-BH-A1EY-01	Breast (TCGA)	G286D	Missense	ShallowDel	1	S	U	Neutral	WashU	chr8	10623041	10623041	C	T	NA	NA	NA	NA	NA	NA	29
TCGA-BH-A1EY-01	Breast (TCGA pub2015)	G286D	Missense	ShallowDel	1	U	U	Neutral	genome.wustl.edu;unc.edu	chr8	10623041	10623041	C	T	0.38	NA	58	35	91	0	33
BR-V-019	Breast (Broad)	R209H	Missense	NA	1	S	U		Broad	chr8	10623272	10623272	C	-	NA	NA	NA	NA	NA	NA	31
TCGA-E7-A3Y1-01	Bladder (TCGA)	A187T	Missense	Diploid	1	S	U	Medium	Broad	chr8	10623339	10623339	C	T	0.49	NA	171	162	NA	NA	144
TCGA-E7-A3Y1-01	Bladder (TCGA pub)	A187T	Missense	Diploid	1	U	U	Medium	Broad	chr8	10623339	10623339	C	T	0.36	NA	127	72	NA	NA	128
S00841	Lung SC (UCOLOGNE)	R242S	Missense	NA		U	U	Low	ucologne	chr8	10623172	10623172	C	A	NA	NA	NA	NA	NA	NA	373
07-P075	Ewing Sarcoma (DFCI)	A175T	Missense	NA		U	U	Low	dfci.harvard.edu	chr8	10623375	10623375	C	T	NA	NA	NA	NA	NA	NA	91
08-P8005	Ewing Sarcoma (DFCI)	A175T	Missense	NA		U	U	Low	dfci.harvard.edu	chr8	10623375	10623375	C	T	NA	NA	NA	NA	NA	NA	96
PDA_085	Pancreas (UTSW)	I308T	Missense	ShallowDel		U	U	Neutral	UT Southwestern	chr8	10622975	10622975	A	G	0.29	NA	71	29	NA	NA	46
TCGA-FU-A2QG-01	Cervical (TCGA)	E285K	Missense	Diploid		S	U	Low	WashU	chr8	10623045	10623045	C	T	NA	NA	NA	NA	NA	NA	71
TCGA-EK-A2R7-01	Cervical (TCGA)	E180K	Missense	Diploid		S	U	Medium	WashU	chr8	10623360	10623360	C	T	NA	NA	NA	NA	NA	NA	114
